# Supplementary material for: Description of an extant salamander from the Gulf Coastal Plain of North America: The Reticulated Siren, Siren reticulata
Source: PLoS One. 2018 Dec 5;13(12):e0207460. doi: 10.1371/journal.pone.0207460 (PMC6281224; doi:10.1371/journal.pone.0207460)
Supplement: S1 Table — Species names conform to currently recognized taxonomy although some specimen identities are likely to change pending formal and comprehensive phylogenetic analyses of Sirenidae. (XLSX) [file pone.0207460.s001.xlsx]

## Sheet: Sheet1
Taxon	Museum	Catalog Number	State	County/Parrish	Location
Siren cf. intermedia intermedia	AUM	2850	Alabama	Macon	Chewacla Creek at U.S. Hwy 80
		2848	Alabama	Macon	Chewacla Creek at U.S. Hwy 80
		33498	Alabama	Macon	Choctafaula Creek Floodplain 1 mile E of U.S. Hwy 80
		2849	Alabama	Macon	Chewacla Creek at U.S. Hwy 80
		2862	Alabama	Macon	Chewacla Creek at U.S. Hwy 80
		2235	Alabama	Macon	Chewacla Creek at U.S. Hwy 80
		7555	Alabama	Macon	3.4 miles N Tuskegee along Hwy 81
		10289	Alabama	Macon	3.2 miles N Tuskegee along Hwy 81
		2852	Alabama	Macon	Chewacla Creek at U.S. Hwy 80
		2233	Alabama	Macon	Chewacla Creek at U.S. Hwy 80
		40445	Alabama	Coosa	Hatchett Creek at mouth of Weogufka Creek
		35015	Alabama	Covington	Camp Creek
		17587	Alabama	Covington	Lake Jackson at Florala
		32112	Alabama	Covington	Conecuh National Forest, NW End of Blue Pond
		41968	Alabama	Covington	CR 24 at Pond Creek; seepage slope
		41787	Florida	Liberty	Tate's Hell
		11649	South Carolina	Clarendon	Sammy Swamp Creek at Hwy 15
		41981	Alabama	Covington	FS 332 (Hogfoot Rd) at Camp Creek
		19899	Alabama	Covington	Lake Jackson at Florala
		6359	Alabama	Dallas	Vicinity of Selma
		40442	Alabama	Coosa	Hatchett Creek at mouth of Weogufka Creek
		40441	Alabama	Coosa	Hatchett Creek at mouth of Weogufka Creek
		8960	Alabama	Mobile	Big Creek Lake at Hwy 98
		35228	Alabama	Escambia	No additional data
		33399	Alabama	Barbour	Pea River at Hwy 239
		23718	Florida	Alachua	Styx River at N end of Orange Lake
		8961	Alabama	Mobile	Big Creek Lake at Hwy 98
		40781	Alabama	Covington	FS 332 (Hogfoot Rd) at Camp Creek
		21300	Alabama	Covington	Lake Jackson at Florala
		22109	Alabama	Covington	Lake Jackson at Florala
		23719	Florida	Alachua	Styx River at N end of Orange Lake
		8959	Alabama	Covington	Lake Jackson at Florala
		42025	Georgia	Marion	Kinchafoonee Creek
		35651	Alabama	Mobile	4 air km W Bayou LaBatre
		32112	Alabama	Covington	Conecuh National Forest, NW End of Blue Pond
		40444	Alabama	Coosa	Hatchett Creek at mouth of Weogufka Creek
		3061	Florida	Alachua	3.5 miles W Micanopy
		35014	Alabama	Covington	Camp Creek
Siren cf. intermedia nettingi	AS	10841	Arkansas	Greene	2 mi. N 8 mi. Crk. Hwy 135
		4382	Arkansas	Lawrence	Hoxie (Village Crk. Ditch)
		33089	Arkansas	Greene	3 mi. S Marmaduke off U.S. Hwy 49
		33202	Arkansas	Greene	3 mi. S Marmaduke off U.S. Hwy 49
		7195	Arkansas	Phillips	St.Francis Nat. Forest
		33201	Arkansas	Greene	3 mi. S Marmaduke off U.S. Hwy 49
		18714	Arkansas	Craighead	Jonesboro Municipal Airport
		33084	Arkansas	Greene	3 mi. S Marmaduke off U.S. Hwy 49
		33088	Arkansas	Greene	3 mi. S Marmaduke off U.S. Hwy 49
		33189	Arkansas	Greene	3 mi. S Marmaduke off U.S. Hwy 49
		33087	Arkansas	Greene	3 mi. S Marmaduke off U.S. Hwy 49
		32414	Arkansas	Greene	3 mi. S Marmaduke off U.S. Hwy 49
		33085	Arkansas	Greene	3 mi. S Marmaduke off U.S. Hwy 49
		32412	Arkansas	Greene	3 mi. S Marmaduke off U.S. Hwy 49
		10699	Arkansas	Greene	vic. Paragould
		32309	Arkansas	Greene	3 mi. S Marmaduke off U.S. Hwy 49
		32415	Arkansas	Greene	3 mi. S Marmaduke off U.S. Hwy 49
		32418	Arkansas	Greene	3 mi. S Marmaduke off U.S. Hwy 49
		32308	Arkansas	Greene	3 mi. S Marmaduke off U.S. Hwy 49
		33086	Arkansas	Greene	3 mi. S Marmaduke off U.S. Hwy 49
		32413	Arkansas	Greene	3 mi. S Marmaduke off U.S. Hwy 49
		10840	Arkansas	Greene	2 mi. N 8 mi. Crk. Hwy 135
		32310	Arkansas	Greene	3 mi. S Marmaduke off U.S. Hwy 49
		33327	Arkansas	Greene	3 mi. S Marmaduke off U.S. Hwy 49
		32417	Arkansas	Greene	3 mi. S Marmaduke off U.S. Hwy 49
		32311	Arkansas	Greene	3 mi. S Marmaduke off U.S. Hwy 49
		32365	Arkansas	Greene	3 mi. S Marmaduke off U.S. Hwy 49
		32312	Arkansas	Greene	3 mi. S Marmaduke off U.S. Hwy 49
		33237	Arkansas	Greene	3 mi. S Marmaduke off U.S. Hwy 49
		32366	Arkansas	Greene	3 mi. S Marmaduke off U.S. Hwy 49
	LSU	63312	Lousiana	Vermillion	7 mi SW Pecan Island
		63363	Lousiana	Vermillion	Vicinity of Pecan Island
		74952	Louisiana	Rapides	Brown Creek; Campground Cemetary
		63317	Louisiana	Evangeline	1 mile S of Turkey Creek
		12544	Lousiana	Vernon	2.8 mi. W Leesville
		63311	Lousiana	Vermillion	East shore White Lake near Schooner Bayou Canal
		63364	Louisiana	Vermilion	Vicinity of Pecan Island
		86376	Louisiana	Beauregard	Creek behind West Gibbons
		63320	Louisiana	Saint Landry	Grand Couteau, Sacred Heart Academy
		70386	Louisiana	Saint Landry	2 mi W Lawtell on US 190
		63308	Louisiana	Saint Landry	Arnaudville
		63322	Lousiana	Avoyelles	1 mile W Cottonport on La. Hi. 1184
		63378	Louisiana	Avoyelles	Bayou Rouge, Cottonport
		63365	Louisiana	Avoyelles	Near Moucla
		63336	Louisiana	Avoyelles	1 mile W Cottonport on La. Hi. 1184
		37785	Lousiana	Iberville	11 mi. SE Baton Rouge, Nicolson Drive (Hwy 30)
		57761	Lousiana	East Baton Rouge	Exchequer Dr between Airline and Instriplex, Baton Rouge
		29526	Lousiana	East Feliciana	Beechwood Plantation, North of Clinton
		87288	Louisiana	East Baton Rouge	North side of Jones Creek at Jones Creek Road
		80029	Louisiana	East Baton Rouge	Waddill Wildlife Refuge
		87289	Louisiana	East Baton Rouge	North side of Jones Creek at Jones Creek Road
		6717	Louisiana	East Baton Rouge	Louisiana State University behind Greek Theater
		6718	Louisiana	East Baton Rouge	Louisiana State University behind Greek Theater
		57763	Louisiana	East Baton Rouge	Exchequer Dr between Airline and Instriplex, Baton Rouge
		63385	Mississippi	Jackson	Airy Lake on Mississippi 63
		57762	Lousiana	East Baton Rouge	Exchequer Dr between Airline and Instriplex, Baton Rouge
		87290	Louisiana	East Baton Rouge	North side of Jones Creek at Jones Creek Road
Siren cf. lacertina	AUM	23821	Alabama	Henry	Hutto Pond 3 mi W Lawrenceville
		10328	Alabama	Henry	8 mi NNW Abbeville, 2 mi W Hwy 431
		10329	Alabama	Henry	8 mi NNW Abbeville, 2 mi W Hwy 431
		10327	Alabama	Henry	8 mi NNW Abbeville, 2 mi W Hwy 431
		4746	Georgia	Decatur	No additional data
		37760	Georgia	Schley	Muckalee Creek at Hwy 153
		19900	Georgia	Seminole	Lake Seminole
		10330	Alabama	Henry	8 mi NNW Abbeville, 2 mi W Hwy 431
		10331	Alabama	Henry	8 mi NNW Abbeville, 2 mi W Hwy 431
		2401	Florida	Holmes	2.3 mi S Esto
		30279	Alabama	Geneva	1 mi SW Hacoda
		23893	Alabama	Henry	Hutto Pond 3 mi W Lawrenceville
		30278	Alabama	Geneva	1 mi NW Hacoda
		23895	Alabama	Henry	Hutto Pond 3 mi W Lawrenceville
		23898	Alabama	Henry	Hutto Pond 3 mi W Lawrenceville
		23896	Alabama	Henry	Hutto Pond 3 mi W Lawrenceville
		40688	Alabama	Geneva	0.37 road miles south of AL 54 on Gopher Ridge Road
		40689	Alabama	Geneva	0.37 road miles south of AL 54 on Gopher Ridge Road
Siren reticulata	AUM	39360	Florida	Okaloosa	Eglin Air Force Base
		40668	Florida	Walton	Lake Jackson at Florala
		40669	Florida	Walton	Lake Jackson at Florala
		18547	Alabama	Baldwin	Fish River at Marlow
		27972	Alabama	Covington	Lake Jackson at Florala
		28699	Alabama	Covington	Lake Jackson at Florala
	MVZ	269554	Florida	Walton	Lake Jackson at Florala
